# Supplementary material for: Mental Resilience of Medical Practitioners in Singapore during COVID-19: Survey Results from a Webinar Course on Resilience
Source: Int J Environ Res Public Health. 2021 Sep 17;18(18):9801. doi: 10.3390/ijerph18189801 (PMC8471345; doi:10.3390/ijerph18189801)
Supplement: Supplementary file 1 [file ijerph-18-09801-s001.zip]

Archive with 1 entries (1 files):
- ijerph-1327877-supplementary.pdf
